# Supplementary material for: Human meibomian gland organoids to study epithelial homeostasis and dysfunction
Source: Protein Cell. 2025 Nov 9;17(8):775–89. doi: 10.1093/procel/pwaf095 (PMC13429463; doi:10.1093/procel/pwaf095)
Supplement: pwaf095_Supplementary_Data [file pwaf095_supplementary_data.zip]

Archive with 2 entries (2 files):
- Supplementary figures-Yu-June 3 2025-220 ppi.docx
- Supplementary Tables.xlsx
