# Supplementary material for: Human meibomian gland organoids to study epithelial homeostasis and dysfunction
Source: Protein Cell. 2025 Nov 9;17(8):775–89. doi: 10.1093/procel/pwaf095 (PMC13429463; doi:10.1093/procel/pwaf095)
Supplement: pwaf095_Supplementary_Data [file pwaf095_supplementary_data.zip › Supplementary Tables.xlsx]

## Sheet: Table S1 Antibodies
Table S1 Antibodies
Antibodies	SOURCE	IDENTIFIER
Anti-PPAR gamma	Abcam	Ab272718
Anti-Cytokeratin 6A	Proteintech	66685-1-lg
Anti-SOX2	Proteintech	11064-1-AP
Anti-PCNA	CST	13110S
Anti-β-actin	Sigma-Aldrich	A3854
Anti-Phospho-p44/42 MAPK(Erk1/2)	CST	4377S
Anti-PPAR Gamma	Proteintech	16643-1-AP
Anti-Cytokeratin 1	ABclonal	A9776
Anti- Cytokeratin 14	Abcam	ab7800
Anti-Ki-67	BD Pharmingen	550609 M
Anti- Cytokeratin 5	ABclonal	A11396
Anti-ZO-1	Proteintech	21773-1-AP
Anti-P63	Abcam	Ab124762
Anti-BrdU	ABclonal	A1482
Anti-NuMA	Abcam	Ab97585
Anti-FGFR2	ABconal	A12436
Anti-LGR5	OriGene	TA503316S
Anti-NAMPT/PBEF	Proteintech	11776-1-AP
Phospho-p38	Proteintech	28796-1-AP
Alexa Fluor 488 donkey anti-mouse	Thermo Fisher scientific	A21202
Alexa Fluor 555 donkey anti-rabbit	Thermo Fisher scientific	A31572
HRP-labeled Goat Anti-Rabbit IgG(H+L)	Beyotime	A0208
HRP-labeled Goat Anti-Mouse IgG(H+L)	Beyotime	A0216
FITC anti-mouse Ep-CAM	Biolegend	118208

## Sheet: Table S2 qPT-PCR primers
Table S2. The specific primer sequences
Gene	Primer	Sequences (5’-3’)
Mouse
Krt5	Forward	CTCTGTCGTTACAAACAGTGTCT
	Reverse	CTTAGCCCGCTACCCAAACC
Pparg	Forward	GGAAGACCACTCGCATTCCTT
	Reverse	GTAATCAGCAACCATTGGGTCA
Krt10	Forward	CGAAGAGCTGGCCTACCTAAA
	Reverse	GGGCAGCGTTCATTTCCAC
Krt14	Forward	AGCGGCAAGAGTGAGATTTCT
	Reverse	CCTCCAGGTTATTCTCCAGGG
Lrig1	Forward	GCTCCTGTTTCCCGAACGG
	Reverse	CTCAGACGGAGAGTCAGCAG
Plin2	Forward	CTTGTGTCCTCCGCTTATGTC
	Reverse	GCAGAGGTCACGGTCTTCAC
Fasn	Forward	GGAGGTGGTGATAGCCGGTAT
	Reverse	TGGGTAATCCATAGAGCCCAG
Pcna	Forward	TTGCACGTATATGCCGAGACC
	Reverse	GGTGAACAGGCTCATTCATCTCT
Far1	Forward	TGTCTCAACAGCGTATGCCTA
	Reverse	TCGCCTATCAATTTTGGTGTGA
Scd1	Forward	TTCTTGCGATACACTCTGGTGC
	Reverse	CGGGATTGAATGTTCTTGTCGT
Actb	Forward	GGCTGTATTCCCCTCCATCG
	Reverse	CCAGTTGGTAACAATGCCATGT
